# Supplementary material for: Genome-wide association study (GWAS) reveals genetic loci of lead (Pb) tolerance during seedling establishment in rapeseed (Brassica napus L.)
Source: BMC Genomics. 2020 Feb 10;21:139. doi: 10.1186/s12864-020-6558-4 (PMC7011513; doi:10.1186/s12864-020-6558-4)
Supplement: Supplementary file 5 — Additional file 5: Table S1. The phenotypic variation for RRLs in this natural rapeseed population. SE, Standard Error; CV, Coefficient of variation; RRL1, RRL2, RRL3 represent the relative RRL in replication 1, 2 and 3 respectively. RRL_Means was the average value of three RRLs; ** indicate significant correlation at the 1% level. [file 12864_2020_6558_MOESM5_ESM.xlsx]

## Sheet: Sheet1
Additional file4: Table S1 | Phenotypic variations for RRL in the GWAS population.
Traits	Range	Means±SE	CV（%）	Kurtosis	Skewness		Correlation coefficient
							RRL2	RRL3	RRL_Means
RRL1	12.94-98.88	46.62±9.48	28.57	1.39	0.65		0.88**	0.85 **	0.95 **
RRL2	12.17-99.84	47.79±8.97	26.37	1.44	0.66		1	0.87 **	0.96 **
RRL3	20.34-98.42	48.15±9.13	26.63	1.14	0.68			1	0.94 **
RRL_Means	16.05-98.67	47.52±8.85	26.16	1.49	0.71				1
SE, Standard Error; CV, Coefficient of variation
RRL1, RRL2, RRL3 represent the relative RRL in replication 1, 2 and 3 respectively. RRL_Means was the average value of three RRLs.
** indicate significant difference at the 1% level
