# Supplementary material for: Genome-wide association study (GWAS) reveals genetic loci of lead (Pb) tolerance during seedling establishment in rapeseed (Brassica napus L.)
Source: BMC Genomics. 2020 Feb 10;21:139. doi: 10.1186/s12864-020-6558-4 (PMC7011513; doi:10.1186/s12864-020-6558-4)
Supplement: Supplementary file 6 — Additional file 6: Table S2. The details Pb-tolerant genotypes screeneded from 472 global-coolected rapeseeds. RL_CK and RL_Pb represent the radicle length (RL) under control and Pb stress (100 mg/L), respectively; RRL represent the relative radicle length. [file 12864_2020_6558_MOESM6_ESM.xlsx]

## Sheet: Sheet1
Additional file5: Table S2 | The details of Pb-tolerant genotypes screened from 472 global-collected rapeseeds.
Accession numbers	Accession names	RL_CK(mm)	RL_Pb(mm)
4603	88-4-43-1	34.8	28.17
1263	CY NO.2	63.7	52.58
6155	Casion	32.62	30.22
6219	HANNA	51.05	47.89
4679	Ⅲ-229	67.14	65.43
1237	HY NO.3	58.3	57.53
RL_CK and RL_Pb represent the radicle length (RL) under control and Pb stress (100 mg/L), respectively.
RRL represent the relative radicle length
