# Supplementary material for: Genome-wide association study (GWAS) reveals genetic loci of lead (Pb) tolerance during seedling establishment in rapeseed (Brassica napus L.)
Source: BMC Genomics. 2020 Feb 10;21:139. doi: 10.1186/s12864-020-6558-4 (PMC7011513; doi:10.1186/s12864-020-6558-4)
Supplement: Supplementary file 7 — Additional file 7: Table S3. The information for top 20 enriched pathways for genes in the associated regions. [file 12864_2020_6558_MOESM7_ESM.xlsx]

## Sheet: Sheet1
Additional file6: Table S3 | The information for top 20 enriched pathways for genes in the associated regions.
Pathway terms	Rich factor	qvalue	Gene number	Input genes
Valine, leucine and isoleucine biosynthesis	0.1304	0.0038	3	BnaC03g68450D|BnaC03g68440D|BnaC03g68460D
Pantothenate and CoA biosynthesis	0.1071	0.0038	3	BnaC03g68450D|BnaC03g68440D|BnaC03g68460D
Valine, leucine and isoleucine degradation	0.0667	0.0091	3	BnaC03g68450D|BnaC03g68440D|BnaC03g68460D
2-Oxocarboxylic acid metabolism	0.0405	0.0263	3	BnaC03g68450D|BnaC03g68440D|BnaC03g68460D
Glutathione metabolism	0.0323	0.0387	3	BnaA09g14540D|BnaA09g14520D|BnaA09g14510D
Basal transcription factors	0.0364	0.0939	2	BnaC03g02670D|BnaC03g02660D
Diterpenoid biosynthesis	0.0556	0.2209	1	BnaC03g02920D
RNA degradation	0.018	0.2209	2	BnaA09g14430D|BnaA09g14440D
mRNA surveillance pathway	0.0175	0.2209	2	BnaA09g14620D|BnaA09g14410D
Biosynthesis of amino acids	0.0118	0.2302	3	BnaC03g68450D|BnaC03g68440D|BnaC03g68460D
Plant hormone signal transduction	0.0111	0.2387	3	BnaA09g14370D|BnaC03g02950D|BnaC04g16230D
Nitrogen metabolism	0.0238	0.2889	1	BnaC04g16040D
N-Glycan biosynthesis	0.0227	0.2889	1	BnaC03g02800D
Phagosome	0.0116	0.4737	1	BnaC03g68420D
Amino sugar and nucleotide sugar metabolism	0.0082	0.5797	1	BnaA09g14600D
Biosynthesis of secondary metabolites	0.005	0.5884	5	BnaC03g02920D|BnaA09g14600D|BnaC03g68450D|BnaC03g68440D|BnaC03g68460D
Ribosome	0.0056	0.5884	2	BnaC03g02860D|BnaA09g14380D
RNA transport	0.0059	0.607	1	BnaA09g14580D
Protein processing in endoplasmic reticulum	0.0045	0.6769	1	BnaC03g02800D
Metabolic pathways	0.0038	0.7807	7	BnaC03g68310D|BnaC03g68460D|BnaC03g68450D|BnaC03g68440D|BnaA09g14600D|BnaC03g02920D|BnaC03g02800D
