# Supplementary material for: Genome-wide association study (GWAS) reveals genetic loci of lead (Pb) tolerance during seedling establishment in rapeseed (Brassica napus L.)
Source: BMC Genomics. 2020 Feb 10;21:139. doi: 10.1186/s12864-020-6558-4 (PMC7011513; doi:10.1186/s12864-020-6558-4)
Supplement: Supplementary file 8 — Additional file 8: Table S4. List of 472 rapeseed accessions used for association study. [file 12864_2020_6558_MOESM8_ESM.xlsx]

## Sheet: Sheet1
Additional file7: Table S4 | List of 472 rapeseed accessions used for association study.
Accession number	Inbred lines	Country/Region
3285	73N22-1	Australia
3271	Bln240	Australia
3274	Bln247	Australia
3275	DH9-2	Australia
3277	Rv7	Australia
3278	Marnoo	Australia
3279	Ru6	Australia
3282	Wesreo	Australia
5073	Shiralee	Australia
3269	Liraglu	Australia
3272	Bln241	Australia
3276	Rv6	Australia
3283	Wesroona	Australia
5075	Yic Kaden	Australia
3264	Ab448	Australia
3268	RV3	Australia
3286	Wesbrook	Australia
6220	Marnoo-2	Australia
5226	Arabelle	Canada
5232	Profit	Canada
5067	Pivot	Canada
1347	Turret	Canada
3489	Wester Zn6-2836	Canada
3492	Tower	Canada
3251	Semuda 16/81	Canada
5218	Celebra	Canada
1346	Midasi	Canada
6192	Wester	Canada
3501	Belinda	Canada
3390	Gonda	Canada
1345	Zephyr	Canada
1350	Canadian2	Canada
5227	Triton	Canada
3253	Golda	Canada
3491	Regent	Canada
1348	ORO	Canada
1349	Canadian1	Canada
3456	H41	Chech
3455	H40	Chech
3457	P11	Chech
5754	950246	Anhui(China)
5755	950229	Anhui(China)
5721	6084	Anhui(China)
5726	93-2-2	Anhui(China)
5728	Gsb604	Anhui(China)
5731	Gsb612	Anhui(China)
5734	Gsb627	Anhui(China)
5735	Gsb630	Anhui(China)
5744	941608	Anhui(China)
4525	D19-5	Anhui(China)
5736	Gsb641	Anhui(China)
4528	912	Anhui(China)
4532	Baihua(2)	Anhui(China)
5719	317	Anhui(China)
5741	940171	Anhui(China)
5764	Ab027	Anhui(China)
5732	Gsb615	Anhui(China)
5750	95-139	Anhui(China)
4512	Xingxuan2	Anhui(China)
5756	951061	Anhui(China)
5729	Gsb611	Anhui(China)
4533	Baihua(3)	Anhui(China)
2700	3209	Anhui(China)
2714	Guangde741	Anhui(China)
2719	698-141	Anhui(China)
4584	Qingtaipiang Yangyoucai	Hubei(China)
3112	Meijian	Tibet(China)
3107	Hongqiaoyou1	Fujian(China)
4721	(一)63	Sichuan(China)
4712	90-2	Sichuan(China)
4711	86126-1-2	Sichuan(China)
4601	85-1	Hubei(China)
4603	88-4-43-1	Hubei(China)
4604	Enyou2	Hubei(China)
3109	Fuyou1	Fujian(China)
4787	862	Hubei(China)
4770	Youyan1	Hubei(China)
4771	Youyan2	Hubei(China)
4773	2280249	Hubei(China)
4793	87-9	Hubei(China)
4796	90-2	Hubei(China)
4553	Zaofeng5	Shanxi(China)
4575	Yuyou2	Henan(China)
2776	Kai07	Henan(China)
2775	Nanyang41	Henan(China)
2779	Xinglong1	Henan(China)
2784	51	Henan(China)
2785	Zhengyou1	Henan(China)
2786	Heyou1	Henan(China)
4586	Zoumayang	Hubei(China)
4818	85-15-3-1	Heilongjiang(China)
3115	Fuyou4	Heilongjiang(China)
4822	Xuanma2	Heilongjiang(China)
6968	Zhongnongyou136	Hubei(China)
7414	Shengguang77	Hubei(China)
6871	P6036-2	Hubei(China)
6872	699	Hubei(China)
6873	P4099	Hubei(China)
7415	68232	Hubei(China)
7417	Yangguang2008	Hubei(China)
6932	Zhongshuang9	Hubei(China)
7028	24729	Hubei(China)
7426	8M2280	Hubei(China)
6038	Kao-48	Hubei(China)
6043	Zhongshuang4	Hubei(China)
6862	P6036-1	Hubei(China)
6999	Xiwang106	Hubei(China)
6874	56602	Hubei(China)
1230	Ganyou4	Hubei(China)
1222	363	Hubei(China)
1228	Ganyou2	Hubei(China)
2904	84-3	Hunan(China)
2825	Xiangyou5	Hunan(China)
4636	320	Hunan(China)
2837	Erhuab	Hunan(China)
2875	6024-1	Hunan(China)
2914	Eh3143	Hunan(China)
2917	4092	Hunan(China)
2923	2W019	Hunan(China)
2924	3W042	Hunan(China)
2889	78007	Hunan(China)
2890	36220	Hunan(China)
2893	4050-4149	Hunan(China)
2894	77054-2	Hunan(China)
2897	4350-4449	Hunan(China)
2905	86-4	Hunan(China)
2912	3145-60	Hunan(China)
2840	57A	Hunan(China)
2865	78007	Hunan(China)
2873	6024-2	Hunan(China)
2874	6012-1	Hunan(China)
4624	18-8	Hunan(China)
4625	88-161	Hunan(China)
4626	Penglai1	Hunan(China)
1244	Huayou13	Hubei(China)
1240	Huayou8	Huazhong(China)
1237	Huayou3	Huazhong(China)
1241	Huayou9	Huazhong(China)
1243	Huayou12	Huazhong(China)
2821	Huayou16	Huazhong(China)
2823	Huahuang1	Huazhong(China)
3049	83008	Jiangxi(China)
7421	Yan6015	Jiangsu(China)
7422	Yangj6771	Jiangsu(China)
7425	Yangza1	Jiangsu(China)
7410	Yang6614	Jiangsu(China)
7411	Su6106	Jiangsu(China)
7412	Suj209	Jiangsu(China)
7418	N5424	Jiangsu(China)
6958	Yangjian8	Jiangsu(China)
7420	N6013	Jiangsu(China)
6894	99-1055	Jiangsu(China)
2683	Sui1-4	Jiangsu(China)
1218	Dahuaqiu	Jiangsu(China)
1212	Ningyou1	Jiangsu(China)
1216	Ningyou5	Jiangsu(China)
2686	Quanzi	Jiangsu(China)
2679	Yang2008	Jiangsu(China)
2680	Yangyou1	Jiangsu(China)
3043	Binyou1	Jiangxi(China)
5908	4014	Jiangxi(China)
5911	Shuangyou968	Jiangxi(China)
3074	Jinyou15	Sichuan(China)
4767	Kaiyou1	Guizhou(China)
4811	83-258	Tibet(China)
4588	Geleche Yangyoucai	Hubei(China)
4708	88-2	Sichuan(China)
3078	Piyou23	Sichuan(China)
1311	qingyou8	Qinghai(China)
4815	Qingyou12	Qinghai(China)
6019	9918	Qinghai(China)
4812	Qiongguoqu	Tibet(China)
5779	96762	Shanxi(China)
5788	961331	Shanxi(China)
5820	96539	Shanxi(China)
5842	96780	Shanxi(China)
5867	97992	Shanxi(China)
5898	Huangzi5	Shanxi(China)
5900	Huangzi7	Shanxi(China)
5902	Huangzi9	Shanxi(China)
5787	96786	Shanxi(China)
5790	Huangzi2	Shanxi(China)
5863	96628	Shanxi(China)
5897	Huangzi4	Shanxi(China)
5901	Huangzi8	Shanxi(China)
2738	Zaofeng4	Shanxi(China)
2741	Ningqingyuquanba	Shanxi(China)
4541	638	Shanxi(China)
2769	7902	Shanxi(China)
1182	Shengliqinggeng	Shanghai(China)
6979	Huyou18	Shanghai(China)
7416	Huyou19	Shanghai(China)
6943	Huyou17	Shanghai(China)
2638	Luojingxuanxi	Shanghai(China)
1188	Gongnong1	Shanghai(China)
2639	Caoyou2	Shanghai(China)
2646	82-2524	Shanghai(China)
2653	Youguangye	Shanghai(China)
2649	Xinghuangha	Shanghai(China)
1192	23hao Youcai	Shanghai(China)
1197	Shaoyeqing	Shanghai(China)
1183	Shengli52	Shanghai(China)
1193	Huyou2	Shanghai(China)
1200	Shangyou1	Shanghai(China)
5913	97Xuan	Sichuan(China)
5914	Chuangyou96Ii45	Sichuan(China)
5915	Chuangyou960-91	Sichuan(China)
5916	I-Y-14youcai	Sichuan(China)
5940	Jianyang Youcai	Sichuan(China)
1284	luzhou5	Sichuan(China)
5939	E097076	Sichuan(China)
1264	Chuannongchangjiao	Sichuan(China)
5951	93355	Sichuan(China)
5954	90-5047	Sichuan(China)
5963	Chaungyou92-005	Sichuan(China)
5964	Chuangyouh-53	Sichuan(China)
5965	Chuangyou92-028	Sichuan(China)
5979	Mianza94-13	Sichuan(China)
5986	Chuangyou933059	Sichuan(China)
5987	Chuangyou92-054	Sichuan(China)
5941	Y018	Sichuan(China)
5989	Heiyoucai	Sichuan(China)
5947	Hea20	Sichuan(China)
5990	Chengkoushengli	Sichuan(China)
5949	90214-1	Sichuan(China)
5993	Chuanyou92-057	Sichuan(China)
5950	93345	Sichuan(China)
5924	Chuanyou96-98	Sichuan(China)
5952	90147-8	Sichuan(China)
5973	Mianhui1	Sichuan(China)
1263	Chaunyou2	Sichuan(China)
3065	84-57	Sichuan(China)
4678	Ⅲ-227	Sichuan(China)
4679	Ⅲ-229	Sichuan(China)
1287	Yiyou3	Sichuan(China)
2692	Bf10	Taiwan(China)
2693	Bf10(A)	Taiwan(China)
4755	86-18-Ⅱ-14	Chongqing(China)
3067	72-2	Chongqing(China)
3068	74-317	Chongqing(China)
3086	213	Sichuan(China)
4713	870921-4	Sichuan(China)
3050	408-8	Jiangxi(China)
2972	Yueyang84-8	Hunan(China)
1309	Yunyou49	Yunnan(China)
7022	Hongyou3	Yunnan(China)
7424	Kt0601	Yunnan(China)
1307	Yunyou7	Yunnan(China)
3100	Yunyou11	Yunnan(China)
3101	Yunyou12	Yunnan(China)
7002	Zheyou5002	Zhejiang(China)
1221	zaofeng1	Zhejiang(China)
7413	Zheyou6001	Zhejiang(China)
6648	Zheyou17	Zhejiang(China)
6941	You88	Zhejiang(China)
7423	G142	Zhejiang(China)
6940	Zheyou18	Zhejiang(China)
1203	92	Zhejiang(China)
4489	Zheyouyou2	Zhejiang(China)
6130	92-7-58	Zhejiang(China)
2665	78251	Zhejiang(China)
2672	Zheyouyou1	Zhejiang(China)
4480	Jie45	Zhejiang(China)
4483	Jie65	Zhejiang(China)
4486	87Jian2	Zhejiang(China)
4503	8705	Jiangsu(China)
4608	Zhongshuang1	Hubei(China)
2793	Ligele-1	Hubei(China)
2787	Ganyou5	Hubei(China)
2789	Zhongyou821	Hubei(China)
4605	Zhongyoudijie1	Hubei(China)
1280	Xinan302	Chongqing(China)
5085	Optima	Denmark
5087	Viking	Denmark
5086	Wikki	Denmark
3289	Dandi	Denmark
6231	Star	Denmark
3358	HJa81839	Finland
3359	HJa82414	Finland
3363	HJa82799	Finland
3362	Hja 82708	Finland
3361	Hja 82703	Finland
3360	Hja 82470	Finland
1355	Europ	France
3443	Tantaer	France
3447	P17	France
5171	Sielecki	France
1373	Primor	France
3415	Line	France
3439	Cresor	France
3441	Awoer	France
5184	Samouran	France
6106	Cresor	France
1370	Major	France
3427	H25	France
3394	Mochowski	France
3396	Nachan	France
3398	Prota 3129	France
3399	Remeo	France
3401	Sedo-10	France
3404	Topas-15	France
3417	Lingot	France
5102	COBRA	German
3298	NPZ	German
3313	Rucabo	German
5160	Falcon	German
6197	Gcsunder	German
6198	Disamant	German
5150	50202	German
3332	H7	German
3349	H32	German
3305	Erra	German
3306	Quinta	German
5106	Parter	German
5123	7300	German
3307	Ledos	German
3308	Ligora	German
3309	Librador	German
3312	Eaglu	German
3320	Liglandor	German
3328	77N	German
3329	H4	German
3336	H13	German
3341	H18	German
3351	Sollux	German
3356	P27	German
3321	Wiama	German
3338	H15	German
3345	H26	German
3333	H8	German
3397	Rapora	German
5126	7306	German
5132	28669	German
3303	Lesira	German
3304	Expander	German
3323	Doral	German
3335	H10	German
3344	H22	German
3346	H29	German
3296	Liradonne	German
3319	Dsv-Sr50	German
3348	H31	German
5170	Koolzaand-2	Holand
3454	Koolzaad-4	Holand
3452	Koolzaad-2	Holand
3453	Koolzaad-3	Holand
5197	Roman-1	Holand
3291	Ujfertadi	Hungary
3292	Savaria	Hungary
3290	Ujfertadi	Hungary
3293	H19	Hungary
6209	7304	India
6216	34406	India
1356	Italy rapeseed	Italy
2734	2734	Italy
5058	1-7	Japan
3238	Kojo 57	Japan
3239	Norin 34	Japan
3244	Aomori	Japan
3245	Norin16	Japan
3248	Dong-Hae16	Japan
6177	6177	Japan
6178	6178	Japan
6179	6179	Japan
6184	6184	Japan
6185	6185	Japan
6187	6187	Japan
6188	6188	Japan
5046	KW long silique	Japan
5049	Chikuzenn	Japan
1334	Shengli Youcai	Japan
3236	Dong-Hae23	Japan
3237	Kojo 35	Japan
3240	Ganpol	Japan
3242	Isuzu	Japan
3246	Norin 25	Japan
1342	Norin20	Japan
3243	Mutsu	Japan
1339	Chikuzen	Japan
1341	Norin18	Japan
1343	Wase Cyousenn	Japan
5233	Sel-W	Mexico
3262	Superlati-Velot601	New Zealand
3263	Rangi	New Zealand
3258	Changranyoucai-2	North Korea
3260	Rongshanyoucai	North Korea
3450	Wipot	Norway
3254	Narc	Pakistan
3377	START	Poland
3381	P6	Poland
3391	Holand Black	Poland
3376	Gorczanski	Poland
3379	Libra	Poland
3380	P5	Poland
3382	P7	Poland
6206	Mar	Poland
3378	Tripol	Poland
3383	H38	Poland
3384	H39	Poland
3385	Bronowski	Poland
1360	Poland(2)	Poland
3374	Janpol	Poland
3375	Garant	Poland
1362	Mtochowski	Poland
3373	H51	Russia
3369	H47	Russia
3366	H44	Russia
3368	H46	Russia
3365	H43	Russia
3367	H45	Russia
1357	Soviet	Russia
3371	H49	Russia
3370	H48	Russia
5070	Velox	South Korea
6140	Hn-9464	South Korea
5068	Annick	South Korea
6228	ReainaII	Sweden
5210	Grant	Sweden
5214	Topas.No. 6050	Sweden
6146	guue	Sweden
3477	P9	Sweden
3479	H23	Sweden
3480	H24	Sweden
3481	H53	Sweden
3487	Sv.Global	Sweden
3497	P3	Sweden
3499	P25	Sweden
3500	P26	Sweden
3472	Olga	Sweden
3483	H55	Sweden
5209	Legend	Sweden
6155	Casion	Sweden
6156	Puma-Sv.8627102	Sweden
6115	Startigh	Sweden
6117	Bounty	Sweden
6118	Garrison	Sweden
6141	Garrison	Sweden
6143	Coronet	Sweden
6150	Guuiver	Sweden
6151	Chongma	Sweden
6154	Iupiter	Sweden
6219	Hanna	Sweden
3495	Andor	Sweden
3464	Omega	Sweden
3469	Ww 1307	Sweden
3482	H54	Sweden
3484	Ww.Hanna	Sweden
3488	Sv.02312	Sweden
3493	Target	Sweden
3494	Altex	Sweden
3461	Sv.0321	Sweden
5202	Tornado	Sweden
3478	P23	Sweden
3485	Sv.Topas	Sweden
3486	Sv.Tyko	Sweden
3458	Sv.Niklas	Sweden
3393	H56	United_Kingdom
5173	Nevin	United_Kingdom
3389	77-257-5	United_Kingdom
1368	England Short	United_Kingdom
3392	P20	United_Kingdom
3388	77-258	United_Kingdom
5175	Ew-2	United_Kingdom
3386	Mikado	United_Kingdom
1365	Giant	United_Kingdom
1366	Giant	United_Kingdom
3504	77-33	USA
3505	77-70	USA
3507	79-186	USA
3508	79-201	USA
3502	Bok.Wok 13	USA
3503	Dac Chosen	USA
