# Supplementary material for: Genome-wide association study (GWAS) reveals genetic loci of lead (Pb) tolerance during seedling establishment in rapeseed (Brassica napus L.)
Source: BMC Genomics. 2020 Feb 10;21:139. doi: 10.1186/s12864-020-6558-4 (PMC7011513; doi:10.1186/s12864-020-6558-4)
Supplement: Supplementary file 9 — Additional file 9: Table S5. The primer sequences of qRT – PCR. [file 12864_2020_6558_MOESM9_ESM.xlsx]

## Sheet: Sheet1
Additional file8: Table S5 | The primer sequences of qRT – PCR.
Candidate Genes	Fprimer	Rprimer	AmpSize
BnaA09g14510D	CAACGAGTTCTTGTCTGACGATA	TTTTCGCACTTACATTACACACG	160
BnaA09g14520D	CACAGAGGAAGTGAAACTGTTG	ACTTTCTTGTGAACCGGATTTG	162
BnaA09g14540D	AGTGAAACTTTTGGGAACATGG	GAGAAGAAGCTCACTCTTCACT	121
BnaC03g02630D	GTTGTCGAAGTTGCACACTTAT	GGTTGCTGGGAATAACAATTGT	114
BnaC03g02690D	CCTCTGAATCTCCGATCGTAAA	AAGGAGTTGATGAGGTGGAATT	180
BnaC03g68350D	AAACTCACCTCTCCAACTTCAT	ACAGGACCTATAGACTTGTCCT	157
BnaC03g68440D	AACCATTTTACCAGGAATCACAAG	AAAGGTCACGGTTTCAACAGC	166
BnaC03g68450D	CAACTGGCAGAAACATTGAAGA	TGAAACATCACGTTCTTGAACC	170
BnaC03g68460D	TAGATGCGGTAACTGGCAGAAA	GCATAACACTTCTTCTGCCTCTAAT	119
BnaC04g16200D	GGAAGGTGTTGAAACTGTGAGAGC	TTGACATCAGCCTTTGCGTG	184
